# Supplementary material for: Identification and characterization of BAHD hydroxycinnamoyltransferases in the fern Neoblechnum brasiliense
Source: Plant J. 2026 Mar 29;126(1):e70837. doi: 10.1111/tpj.70837 (PMC13033379; doi:10.1111/tpj.70837)
Supplement: Supplementary file 2 — Dataset A. BLASTP search of NbHCT3 in the 1kp database. Dataset B. BLASTP search of NbHCT3 in the 1kp database excluding Cyatheales and Polypodiales. Dataset C. BLASTP search of NbHCT5 in the 1kp database. Dataset D. BLASTP search of NbHCT5 in the 1kp database excluding Lycophyta, Bryophyta, Marchantiophyta, Anthocerotophyta, and Polypodiaphyta. [file TPJ-126-0-s002.xlsx]

## Sheet: Data A NbHCT3 in 1kP
Query accesion	Subject Seq-id	Subject Taxonomy ID	Percentage of identical matches	Alignment length	Number of mismatches	Number of gap openings	Start of alignment in query	End of alignment in query	Start of alignment in subject	End of alignment in subject	Total number of gap	Expect value	Bit score
BLAST_AUTO_ID_1	gnl|onekp|RFMZ_scaffold_2010521	3284	44714	454	207	10	17	433	11	457	44	3.64e-119	367
BLAST_AUTO_ID_1	gnl|onekp|VIBO_scaffold_2076240	90695	44395	446	214	9	17	434	11	450	34	2.12e-118	365
BLAST_AUTO_ID_1	gnl|onekp|UOMY_scaffold_2078308	3283	43612	454	214	9	17	434	4	451	42	3.84e-118	364
BLAST_AUTO_ID_1	gnl|onekp|EDEQ_scaffold_2073854	992810	43645	417	221	6	12	424	15	421	14	9.56e-113	349
BLAST_AUTO_ID_1	gnl|onekp|JGYZ_scaffold_2044695	69381	43885	417	220	6	12	424	14	420	14	4.46e-112	348
BLAST_AUTO_ID_1	gnl|onekp|OSHQ_scaffold_2009493	92927	43750	416	217	6	22	433	18	420	17	7.12e-111	344
BLAST_AUTO_ID_1	gnl|onekp|MGVU_scaffold_2039863	52818	42721	419	227	6	10	424	8	417	13	4.74e-110	342
BLAST_AUTO_ID_1	gnl|onekp|PWSG_scaffold_2007396	76434	42466	438	237	7	3	433	1	430	15	1.59e-109	341
BLAST_AUTO_ID_1	gnl|onekp|CYVA_scaffold_2010212	64040	42273	440	232	8	3	433	6	432	22	2.04e-108	338
BLAST_AUTO_ID_1	gnl|onekp|UFQC_scaffold_2003379	61254	42482	419	227	6	10	424	8	416	14	3.22e-108	338
BLAST_AUTO_ID_1	gnl|onekp|UBLN_scaffold_2085083	318068	42396	434	235	6	3	428	5	431	15	3.87e-108	338
BLAST_AUTO_ID_1	gnl|onekp|IZGN_scaffold_2000728	120587	40411	438	242	8	5	433	3	430	19	9.74e-108	337
BLAST_AUTO_ID_1	gnl|onekp|VCIN_scaffold_2015285	106549	42664	443	236	9	1	433	7	441	18	1.58e-107	337
BLAST_AUTO_ID_1	gnl|onekp|MFTM_scaffold_2014826	55061	40639	438	241	8	5	433	4	431	19	1.99e-107	336
BLAST_AUTO_ID_1	gnl|onekp|IZGN_scaffold_2000731	120587	40547	439	241	9	5	433	3	431	20	2.12e-107	336
BLAST_AUTO_ID_1	gnl|onekp|JCLQ_scaffold_2045011	61254	42243	419	228	6	10	424	8	416	14	2.55e-107	335
BLAST_AUTO_ID_1	gnl|onekp|WBIB_scaffold_2017589	1074902	41686	439	240	8	3	433	1	431	16	3.42e-107	335
BLAST_AUTO_ID_1	gnl|onekp|JBND_scaffold_2013867	55062	40639	438	241	8	5	433	4	431	19	4.94e-107	335
BLAST_AUTO_ID_1	gnl|onekp|IZNU_scaffold_2011231	89650	42080	423	231	6	10	428	13	425	14	5.07e-107	335
BLAST_AUTO_ID_1	gnl|onekp|YFZK_scaffold_2044517	28979	40091	439	242	9	5	433	3	430	21	6.99e-107	335
BLAST_AUTO_ID_1	gnl|onekp|ROWR_scaffold_2012737	58038	40183	438	243	8	5	433	3	430	19	7.38e-107	334
BLAST_AUTO_ID_1	gnl|onekp|ERWT_scaffold_2007904	28523	41136	440	239	8	3	433	1	429	20	9.18e-107	334
BLAST_AUTO_ID_1	gnl|onekp|ERWT_scaffold_2011213	28523	41844	423	232	6	10	428	13	425	14	9.3e-107	334
BLAST_AUTO_ID_1	gnl|onekp|IIOL_scaffold_2078724	71644	40639	438	241	8	5	433	3	430	19	9.68e-107	334
BLAST_AUTO_ID_1	gnl|onekp|CDFR_scaffold_2008998	120598	40411	438	242	8	5	433	3	430	19	1.38e-106	334
BLAST_AUTO_ID_1	gnl|onekp|VXKB_scaffold_2012592	4121	42056	428	233	7	10	433	13	429	15	1.45e-106	333
BLAST_AUTO_ID_1	gnl|onekp|SDXI_scaffold_2011778	4121	42056	428	233	7	10	433	13	429	15	1.45e-106	333
BLAST_AUTO_ID_1	gnl|onekp|DZQM_scaffold_2008244	3347	40639	438	241	8	5	433	4	431	19	1.57e-106	333
BLAST_AUTO_ID_1	gnl|onekp|DZQM_scaffold_2008243	3347	40639	438	241	8	5	433	4	431	19	1.57e-106	333
BLAST_AUTO_ID_1	gnl|onekp|DZQM_scaffold_2008242	3347	40639	438	241	8	5	433	4	431	19	1.57e-106	333
BLAST_AUTO_ID_1	gnl|onekp|MHGD_scaffold_2013571	56894	40183	438	243	8	5	433	3	430	19	1.76e-106	333
BLAST_AUTO_ID_1	gnl|onekp|HLJG_scaffold_2036896	237951	40774	439	230	7	3	424	1	426	30	1.95e-106	333
BLAST_AUTO_ID_1	gnl|onekp|XZUY_scaffold_2050246	182486	39954	438	246	7	5	433	3	432	17	1.99e-106	333
BLAST_AUTO_ID_1	gnl|onekp|GBVZ_scaffold_2008473	46969	41136	440	238	9	1	433	10	435	21	2.24e-106	333
BLAST_AUTO_ID_1	gnl|onekp|UTQR_scaffold_2083381	1799634	40363	441	242	8	2	433	16	444	21	2.36e-106	333
BLAST_AUTO_ID_1	gnl|onekp|EQDA_scaffold_2057524	21880	41801	433	227	10	10	433	8	424	25	2.5e-106	333
BLAST_AUTO_ID_1	gnl|onekp|FFFY_scaffold_2012453	19953	41855	442	235	8	3	433	1	431	22	3.05e-106	333
BLAST_AUTO_ID_1	gnl|onekp|ALUC_scaffold_2014346	89660	41844	423	232	6	10	428	13	425	14	3.2e-106	333
BLAST_AUTO_ID_1	gnl|onekp|JRNA_scaffold_2013334	56900	40271	442	243	9	1	433	1	430	21	3.33e-106	333
BLAST_AUTO_ID_1	gnl|onekp|ALUC_scaffold_2055372	89660	41136	440	239	8	3	433	1	429	20	3.71e-106	333
BLAST_AUTO_ID_1	gnl|onekp|FRPM_scaffold_2061111	13387	39773	440	246	8	3	433	1	430	19	3.75e-106	333
BLAST_AUTO_ID_1	gnl|onekp|FMWZ_scaffold_2011944	190266	40183	438	243	8	5	433	3	430	19	3.87e-106	333
BLAST_AUTO_ID_1	gnl|onekp|IZGN_scaffold_2000730	120587	40367	436	243	8	5	433	3	428	17	4.2e-106	332
BLAST_AUTO_ID_1	gnl|onekp|UDUT_scaffold_2007115	66636	42494	433	228	9	10	433	9	429	21	4.87e-106	332
BLAST_AUTO_ID_1	gnl|onekp|IZNU_scaffold_2044883	89650	40909	440	240	8	3	433	1	429	20	5.42e-106	332
BLAST_AUTO_ID_1	gnl|onekp|GNQG_scaffold_2086074	133428	40411	438	244	7	5	433	3	432	17	5.46e-106	332
BLAST_AUTO_ID_1	gnl|onekp|EYKJ_scaffold_2064920	92921	41379	435	225	7	10	428	12	432	30	6.41e-106	332
BLAST_AUTO_ID_1	gnl|onekp|CYVA_scaffold_2010213	64040	41364	440	239	8	3	433	6	435	19	7.96e-106	332
BLAST_AUTO_ID_1	gnl|onekp|QEHE_scaffold_2016219	545371	42280	421	229	6	12	428	15	425	14	8.11e-106	332
BLAST_AUTO_ID_1	gnl|onekp|PCNH_scaffold_2016503	77886	41860	430	233	8	5	429	9	426	17	8.3e-106	332
BLAST_AUTO_ID_1	gnl|onekp|CYVA_scaffold_2010214	64040	41591	440	238	8	3	433	1	430	19	9.84e-106	332
BLAST_AUTO_ID_1	gnl|onekp|DSUV_scaffold_2055899	52823	42263	433	228	9	10	433	8	427	22	1.11e-105	331
BLAST_AUTO_ID_1	gnl|onekp|NVSO_scaffold_2010191	35879	42105	418	229	7	22	433	6	416	13	1.17e-105	331
BLAST_AUTO_ID_1	gnl|onekp|EJBY_scaffold_2044036	258768	41149	435	234	9	10	433	8	431	22	1.21e-105	331
BLAST_AUTO_ID_1	gnl|onekp|MTII_scaffold_2042629	263995	41244	434	237	7	10	433	8	433	18	1.22e-105	332
BLAST_AUTO_ID_1	gnl|onekp|FAKD_scaffold_2068842	4430	41573	445	235	11	1	433	2	433	25	1.35e-105	331
BLAST_AUTO_ID_1	gnl|onekp|AUIP_scaffold_2000077	92224	40783	434	238	7	3	426	6	430	19	1.57e-105	331
BLAST_AUTO_ID_1	gnl|onekp|AUIP_scaffold_2000076	92224	40783	434	238	7	3	426	6	430	19	1.57e-105	331
BLAST_AUTO_ID_1	gnl|onekp|CKKR_scaffold_2003243	268493	41475	434	236	9	9	433	7	431	18	1.6e-105	331
BLAST_AUTO_ID_1	gnl|onekp|ZUHO_scaffold_2025403	168000	42824	425	219	9	22	433	19	432	24	1.76e-105	331
BLAST_AUTO_ID_1	gnl|onekp|WQUF_scaffold_2012980	4376	42043	421	229	6	22	433	21	435	15	2.04e-105	331
BLAST_AUTO_ID_1	gnl|onekp|WQUF_scaffold_2012979	4376	42043	421	229	6	22	433	21	435	15	2.04e-105	331
BLAST_AUTO_ID_1	gnl|onekp|WQUF_scaffold_2012978	4376	42043	421	229	6	22	433	21	435	15	2.04e-105	331
BLAST_AUTO_ID_1	gnl|onekp|JNKW_scaffold_2021993	75955	41419	437	231	10	3	428	5	427	25	2.19e-105	331
BLAST_AUTO_ID_1	gnl|onekp|BSVG_scaffold_2078206	63807	41727	417	227	8	22	431	18	425	16	2.37e-105	330
BLAST_AUTO_ID_1	gnl|onekp|IOVS_scaffold_2057016	71408	39954	438	244	8	5	433	3	430	19	2.84e-105	330
BLAST_AUTO_ID_1	gnl|onekp|QHBI_scaffold_2004130	58038	40411	438	241	9	5	433	4	430	20	2.93e-105	330
BLAST_AUTO_ID_1	gnl|onekp|JKAA_scaffold_2180919	189577	40351	456	240	11	3	434	1	448	32	4.05e-105	330
BLAST_AUTO_ID_1	gnl|onekp|MIXZ_scaffold_2013679	60854	41531	431	232	9	5	426	3	422	20	4.07e-105	330
BLAST_AUTO_ID_1	gnl|onekp|UFQC_scaffold_2005059	61254	41568	421	227	7	22	433	18	428	19	4.07e-105	330
BLAST_AUTO_ID_1	gnl|onekp|UFQC_scaffold_2005058	61254	41568	421	227	7	22	433	18	428	19	4.07e-105	330
BLAST_AUTO_ID_1	gnl|onekp|OVIJ_scaffold_2005609	103977	40000	440	245	8	3	433	1	430	19	4.15e-105	330
BLAST_AUTO_ID_1	gnl|onekp|JGYZ_scaffold_2045892	69381	41801	433	231	8	10	433	8	428	21	4.2e-105	330
BLAST_AUTO_ID_1	gnl|onekp|ZCDJ_scaffold_2096246	1120440	41124	445	239	11	1	433	1	434	23	4.35e-105	330
BLAST_AUTO_ID_1	gnl|onekp|MGBF_scaffold_2065009	880440	41124	445	239	11	1	433	1	434	23	4.35e-105	330
BLAST_AUTO_ID_1	gnl|onekp|EAAA_scaffold_2063278	41230	42032	433	230	9	10	433	9	429	21	4.73e-105	330
BLAST_AUTO_ID_1	gnl|onekp|EDHN_scaffold_2005283	66387	41497	441	238	9	2	433	2	431	20	5.67e-105	330
BLAST_AUTO_ID_1	gnl|onekp|SXCE_scaffold_2000573	133202	41798	445	236	11	1	433	3	436	23	6.7e-105	330
BLAST_AUTO_ID_1	gnl|onekp|VFYZ_scaffold_2041268	3316	39773	440	246	8	3	433	1	430	19	7.13e-105	329
BLAST_AUTO_ID_1	gnl|onekp|WEQK_scaffold_2067488	48106	41704	446	231	10	3	433	6	437	29	7.46e-105	330
BLAST_AUTO_ID_1	gnl|onekp|VGSX_scaffold_2007171	58045	39954	438	244	8	5	433	3	430	19	7.6e-105	329
BLAST_AUTO_ID_1	gnl|onekp|UGNK_scaffold_2006851	167731	39286	448	247	8	3	433	1	440	25	7.83e-105	330
BLAST_AUTO_ID_1	gnl|onekp|WTKZ_scaffold_2060416	77108	42482	419	224	9	26	433	23	435	17	7.89e-105	329
BLAST_AUTO_ID_1	gnl|onekp|RZSW_scaffold_2019271	4226	40724	442	233	8	3	428	1	429	29	8.36e-105	329
BLAST_AUTO_ID_1	gnl|onekp|EZZT_scaffold_2057092	78168	42081	442	234	11	1	433	6	434	22	9.91e-105	329
BLAST_AUTO_ID_1	gnl|onekp|ZJUL_scaffold_2002852	203015	41364	440	236	8	3	433	1	427	22	1e-104	329
BLAST_AUTO_ID_1	gnl|onekp|NKIN_scaffold_2050968	13727	39545	440	247	8	3	433	1	430	19	1.02e-104	329
BLAST_AUTO_ID_1	gnl|onekp|AIGO_scaffold_2070060	58030	39091	440	249	8	3	433	1	430	19	1.05e-104	329
BLAST_AUTO_ID_1	gnl|onekp|MGVU_scaffold_2000313	52818	42584	418	221	9	25	433	26	433	19	1.16e-104	329
BLAST_AUTO_ID_1	gnl|onekp|MGVU_scaffold_2000312	52818	42584	418	221	9	25	433	26	433	19	1.16e-104	329
BLAST_AUTO_ID_1	gnl|onekp|DFHO_scaffold_2055212	491836	40559	429	232	8	22	433	18	440	23	1.17e-104	329
BLAST_AUTO_ID_1	gnl|onekp|JTRM_scaffold_2092396	516548	40000	440	242	9	3	433	2	428	22	1.2e-104	329
BLAST_AUTO_ID_1	gnl|onekp|QSLH_scaffold_2011131	43178	41784	426	233	7	12	433	15	429	15	1.28e-104	328
BLAST_AUTO_ID_1	gnl|onekp|OQBM_scaffold_2012400	264526	40909	440	239	9	3	433	1	428	21	1.46e-104	328
BLAST_AUTO_ID_1	gnl|onekp|EMBR_scaffold_2059196	264533	40909	440	239	9	3	433	1	428	21	1.48e-104	328
BLAST_AUTO_ID_1	gnl|onekp|OMDH_scaffold_2003502	64118	40920	435	240	8	9	434	8	434	17	1.58e-104	328
BLAST_AUTO_ID_1	gnl|onekp|CGDN_scaffold_2008959	13716	39773	440	246	8	3	433	1	430	19	1.64e-104	328
BLAST_AUTO_ID_1	gnl|onekp|AWQB_scaffold_2006453	3334	40183	438	240	8	5	433	3	427	22	1.65e-104	328
BLAST_AUTO_ID_1	gnl|onekp|IANR_scaffold_2005115	267247	42500	440	230	11	5	433	1	428	23	1.7e-104	328
BLAST_AUTO_ID_1	gnl|onekp|QRNU_scaffold_2172619	57008	40547	439	229	9	10	429	13	438	32	1.73e-104	328

## Sheet: Data B NbHCT3 in 1kP wo
Query accesion	Subject Seq-id	Subject Taxonomy ID	Percentage of identical matches	Alignment length	Number of mismatches	Number of gap openings	Start of alignment in query	End of alignment in query	Start of alignment in subject	End of alignment in subject	Total number of gap	Expect value	Bit score
BLAST_AUTO_ID_1	gnl|onekp|RFMZ_scaffold_2010521	3284	44714	454	207	10	17	433	11	457	44	3.64e-119	367
BLAST_AUTO_ID_1	gnl|onekp|VIBO_scaffold_2076240	90695	44395	446	214	9	17	434	11	450	34	2.12e-118	365
BLAST_AUTO_ID_1	gnl|onekp|UOMY_scaffold_2078308	3283	43612	454	214	9	17	434	4	451	42	3.84e-118	364
BLAST_AUTO_ID_1	gnl|onekp|EDEQ_scaffold_2073854	992810	43645	417	221	6	12	424	15	421	14	9.56e-113	349
BLAST_AUTO_ID_1	gnl|onekp|JGYZ_scaffold_2044695	69381	43885	417	220	6	12	424	14	420	14	4.46e-112	348
BLAST_AUTO_ID_1	gnl|onekp|OSHQ_scaffold_2009493	92927	43750	416	217	6	22	433	18	420	17	7.12e-111	344
BLAST_AUTO_ID_1	gnl|onekp|MGVU_scaffold_2039863	52818	42721	419	227	6	10	424	8	417	13	4.74e-110	342
BLAST_AUTO_ID_1	gnl|onekp|PWSG_scaffold_2007396	76434	42466	438	237	7	3	433	1	430	15	1.59e-109	341
BLAST_AUTO_ID_1	gnl|onekp|CYVA_scaffold_2010212	64040	42273	440	232	8	3	433	6	432	22	2.04e-108	338
BLAST_AUTO_ID_1	gnl|onekp|UFQC_scaffold_2003379	61254	42482	419	227	6	10	424	8	416	14	3.22e-108	338
BLAST_AUTO_ID_1	gnl|onekp|UBLN_scaffold_2085083	318068	42396	434	235	6	3	428	5	431	15	3.87e-108	338
BLAST_AUTO_ID_1	gnl|onekp|IZGN_scaffold_2000728	120587	40411	438	242	8	5	433	3	430	19	9.74e-108	337
BLAST_AUTO_ID_1	gnl|onekp|VCIN_scaffold_2015285	106549	42664	443	236	9	1	433	7	441	18	1.58e-107	337
BLAST_AUTO_ID_1	gnl|onekp|MFTM_scaffold_2014826	55061	40639	438	241	8	5	433	4	431	19	1.99e-107	336
BLAST_AUTO_ID_1	gnl|onekp|IZGN_scaffold_2000731	120587	40547	439	241	9	5	433	3	431	20	2.12e-107	336
BLAST_AUTO_ID_1	gnl|onekp|JCLQ_scaffold_2045011	61254	42243	419	228	6	10	424	8	416	14	2.55e-107	335
BLAST_AUTO_ID_1	gnl|onekp|WBIB_scaffold_2017589	1074902	41686	439	240	8	3	433	1	431	16	3.42e-107	335
BLAST_AUTO_ID_1	gnl|onekp|JBND_scaffold_2013867	55062	40639	438	241	8	5	433	4	431	19	4.94e-107	335
BLAST_AUTO_ID_1	gnl|onekp|IZNU_scaffold_2011231	89650	42080	423	231	6	10	428	13	425	14	5.07e-107	335
BLAST_AUTO_ID_1	gnl|onekp|YFZK_scaffold_2044517	28979	40091	439	242	9	5	433	3	430	21	6.99e-107	335
BLAST_AUTO_ID_1	gnl|onekp|ROWR_scaffold_2012737	58038	40183	438	243	8	5	433	3	430	19	7.38e-107	334
BLAST_AUTO_ID_1	gnl|onekp|ERWT_scaffold_2007904	28523	41136	440	239	8	3	433	1	429	20	9.18e-107	334
BLAST_AUTO_ID_1	gnl|onekp|ERWT_scaffold_2011213	28523	41844	423	232	6	10	428	13	425	14	9.3e-107	334
BLAST_AUTO_ID_1	gnl|onekp|IIOL_scaffold_2078724	71644	40639	438	241	8	5	433	3	430	19	9.68e-107	334
BLAST_AUTO_ID_1	gnl|onekp|CDFR_scaffold_2008998	120598	40411	438	242	8	5	433	3	430	19	1.38e-106	334
BLAST_AUTO_ID_1	gnl|onekp|VXKB_scaffold_2012592	4121	42056	428	233	7	10	433	13	429	15	1.45e-106	333
BLAST_AUTO_ID_1	gnl|onekp|SDXI_scaffold_2011778	4121	42056	428	233	7	10	433	13	429	15	1.45e-106	333
BLAST_AUTO_ID_1	gnl|onekp|DZQM_scaffold_2008244	3347	40639	438	241	8	5	433	4	431	19	1.57e-106	333
BLAST_AUTO_ID_1	gnl|onekp|DZQM_scaffold_2008243	3347	40639	438	241	8	5	433	4	431	19	1.57e-106	333
BLAST_AUTO_ID_1	gnl|onekp|DZQM_scaffold_2008242	3347	40639	438	241	8	5	433	4	431	19	1.57e-106	333
BLAST_AUTO_ID_1	gnl|onekp|MHGD_scaffold_2013571	56894	40183	438	243	8	5	433	3	430	19	1.76e-106	333
BLAST_AUTO_ID_1	gnl|onekp|HLJG_scaffold_2036896	237951	40774	439	230	7	3	424	1	426	30	1.95e-106	333
BLAST_AUTO_ID_1	gnl|onekp|XZUY_scaffold_2050246	182486	39954	438	246	7	5	433	3	432	17	1.99e-106	333
BLAST_AUTO_ID_1	gnl|onekp|GBVZ_scaffold_2008473	46969	41136	440	238	9	1	433	10	435	21	2.24e-106	333
BLAST_AUTO_ID_1	gnl|onekp|UTQR_scaffold_2083381	1799634	40363	441	242	8	2	433	16	444	21	2.36e-106	333
BLAST_AUTO_ID_1	gnl|onekp|EQDA_scaffold_2057524	21880	41801	433	227	10	10	433	8	424	25	2.5e-106	333
BLAST_AUTO_ID_1	gnl|onekp|FFFY_scaffold_2012453	19953	41855	442	235	8	3	433	1	431	22	3.05e-106	333
BLAST_AUTO_ID_1	gnl|onekp|ALUC_scaffold_2014346	89660	41844	423	232	6	10	428	13	425	14	3.2e-106	333
BLAST_AUTO_ID_1	gnl|onekp|JRNA_scaffold_2013334	56900	40271	442	243	9	1	433	1	430	21	3.33e-106	333
BLAST_AUTO_ID_1	gnl|onekp|ALUC_scaffold_2055372	89660	41136	440	239	8	3	433	1	429	20	3.71e-106	333
BLAST_AUTO_ID_1	gnl|onekp|FRPM_scaffold_2061111	13387	39773	440	246	8	3	433	1	430	19	3.75e-106	333
BLAST_AUTO_ID_1	gnl|onekp|FMWZ_scaffold_2011944	190266	40183	438	243	8	5	433	3	430	19	3.87e-106	333
BLAST_AUTO_ID_1	gnl|onekp|IZGN_scaffold_2000730	120587	40367	436	243	8	5	433	3	428	17	4.2e-106	332
BLAST_AUTO_ID_1	gnl|onekp|UDUT_scaffold_2007115	66636	42494	433	228	9	10	433	9	429	21	4.87e-106	332
BLAST_AUTO_ID_1	gnl|onekp|IZNU_scaffold_2044883	89650	40909	440	240	8	3	433	1	429	20	5.42e-106	332
BLAST_AUTO_ID_1	gnl|onekp|GNQG_scaffold_2086074	133428	40411	438	244	7	5	433	3	432	17	5.46e-106	332
BLAST_AUTO_ID_1	gnl|onekp|EYKJ_scaffold_2064920	92921	41379	435	225	7	10	428	12	432	30	6.41e-106	332
BLAST_AUTO_ID_1	gnl|onekp|CYVA_scaffold_2010213	64040	41364	440	239	8	3	433	6	435	19	7.96e-106	332
BLAST_AUTO_ID_1	gnl|onekp|QEHE_scaffold_2016219	545371	42280	421	229	6	12	428	15	425	14	8.11e-106	332
BLAST_AUTO_ID_1	gnl|onekp|PCNH_scaffold_2016503	77886	41860	430	233	8	5	429	9	426	17	8.3e-106	332
BLAST_AUTO_ID_1	gnl|onekp|CYVA_scaffold_2010214	64040	41591	440	238	8	3	433	1	430	19	9.84e-106	332
BLAST_AUTO_ID_1	gnl|onekp|DSUV_scaffold_2055899	52823	42263	433	228	9	10	433	8	427	22	1.11e-105	331
BLAST_AUTO_ID_1	gnl|onekp|NVSO_scaffold_2010191	35879	42105	418	229	7	22	433	6	416	13	1.17e-105	331
BLAST_AUTO_ID_1	gnl|onekp|EJBY_scaffold_2044036	258768	41149	435	234	9	10	433	8	431	22	1.21e-105	331
BLAST_AUTO_ID_1	gnl|onekp|MTII_scaffold_2042629	263995	41244	434	237	7	10	433	8	433	18	1.22e-105	332
BLAST_AUTO_ID_1	gnl|onekp|FAKD_scaffold_2068842	4430	41573	445	235	11	1	433	2	433	25	1.35e-105	331
BLAST_AUTO_ID_1	gnl|onekp|AUIP_scaffold_2000077	92224	40783	434	238	7	3	426	6	430	19	1.57e-105	331
BLAST_AUTO_ID_1	gnl|onekp|AUIP_scaffold_2000076	92224	40783	434	238	7	3	426	6	430	19	1.57e-105	331
BLAST_AUTO_ID_1	gnl|onekp|CKKR_scaffold_2003243	268493	41475	434	236	9	9	433	7	431	18	1.6e-105	331
BLAST_AUTO_ID_1	gnl|onekp|ZUHO_scaffold_2025403	168000	42824	425	219	9	22	433	19	432	24	1.76e-105	331
BLAST_AUTO_ID_1	gnl|onekp|WQUF_scaffold_2012980	4376	42043	421	229	6	22	433	21	435	15	2.04e-105	331
BLAST_AUTO_ID_1	gnl|onekp|WQUF_scaffold_2012979	4376	42043	421	229	6	22	433	21	435	15	2.04e-105	331
BLAST_AUTO_ID_1	gnl|onekp|WQUF_scaffold_2012978	4376	42043	421	229	6	22	433	21	435	15	2.04e-105	331
BLAST_AUTO_ID_1	gnl|onekp|JNKW_scaffold_2021993	75955	41419	437	231	10	3	428	5	427	25	2.19e-105	331
BLAST_AUTO_ID_1	gnl|onekp|BSVG_scaffold_2078206	63807	41727	417	227	8	22	431	18	425	16	2.37e-105	330
BLAST_AUTO_ID_1	gnl|onekp|IOVS_scaffold_2057016	71408	39954	438	244	8	5	433	3	430	19	2.84e-105	330
BLAST_AUTO_ID_1	gnl|onekp|QHBI_scaffold_2004130	58038	40411	438	241	9	5	433	4	430	20	2.93e-105	330
BLAST_AUTO_ID_1	gnl|onekp|JKAA_scaffold_2180919	189577	40351	456	240	11	3	434	1	448	32	4.05e-105	330
BLAST_AUTO_ID_1	gnl|onekp|MIXZ_scaffold_2013679	60854	41531	431	232	9	5	426	3	422	20	4.07e-105	330
BLAST_AUTO_ID_1	gnl|onekp|UFQC_scaffold_2005059	61254	41568	421	227	7	22	433	18	428	19	4.07e-105	330
BLAST_AUTO_ID_1	gnl|onekp|UFQC_scaffold_2005058	61254	41568	421	227	7	22	433	18	428	19	4.07e-105	330
BLAST_AUTO_ID_1	gnl|onekp|OVIJ_scaffold_2005609	103977	40000	440	245	8	3	433	1	430	19	4.15e-105	330
BLAST_AUTO_ID_1	gnl|onekp|JGYZ_scaffold_2045892	69381	41801	433	231	8	10	433	8	428	21	4.2e-105	330
BLAST_AUTO_ID_1	gnl|onekp|ZCDJ_scaffold_2096246	1120440	41124	445	239	11	1	433	1	434	23	4.35e-105	330
BLAST_AUTO_ID_1	gnl|onekp|MGBF_scaffold_2065009	880440	41124	445	239	11	1	433	1	434	23	4.35e-105	330
BLAST_AUTO_ID_1	gnl|onekp|EAAA_scaffold_2063278	41230	42032	433	230	9	10	433	9	429	21	4.73e-105	330
BLAST_AUTO_ID_1	gnl|onekp|EDHN_scaffold_2005283	66387	41497	441	238	9	2	433	2	431	20	5.67e-105	330
BLAST_AUTO_ID_1	gnl|onekp|SXCE_scaffold_2000573	133202	41798	445	236	11	1	433	3	436	23	6.7e-105	330
BLAST_AUTO_ID_1	gnl|onekp|VFYZ_scaffold_2041268	3316	39773	440	246	8	3	433	1	430	19	7.13e-105	329
BLAST_AUTO_ID_1	gnl|onekp|WEQK_scaffold_2067488	48106	41704	446	231	10	3	433	6	437	29	7.46e-105	330
BLAST_AUTO_ID_1	gnl|onekp|VGSX_scaffold_2007171	58045	39954	438	244	8	5	433	3	430	19	7.6e-105	329
BLAST_AUTO_ID_1	gnl|onekp|UGNK_scaffold_2006851	167731	39286	448	247	8	3	433	1	440	25	7.83e-105	330
BLAST_AUTO_ID_1	gnl|onekp|WTKZ_scaffold_2060416	77108	42482	419	224	9	26	433	23	435	17	7.89e-105	329
BLAST_AUTO_ID_1	gnl|onekp|RZSW_scaffold_2019271	4226	40724	442	233	8	3	428	1	429	29	8.36e-105	329
BLAST_AUTO_ID_1	gnl|onekp|EZZT_scaffold_2057092	78168	42081	442	234	11	1	433	6	434	22	9.91e-105	329
BLAST_AUTO_ID_1	gnl|onekp|ZJUL_scaffold_2002852	203015	41364	440	236	8	3	433	1	427	22	1e-104	329
BLAST_AUTO_ID_1	gnl|onekp|NKIN_scaffold_2050968	13727	39545	440	247	8	3	433	1	430	19	1.02e-104	329
BLAST_AUTO_ID_1	gnl|onekp|AIGO_scaffold_2070060	58030	39091	440	249	8	3	433	1	430	19	1.05e-104	329
BLAST_AUTO_ID_1	gnl|onekp|MGVU_scaffold_2000313	52818	42584	418	221	9	25	433	26	433	19	1.16e-104	329
BLAST_AUTO_ID_1	gnl|onekp|MGVU_scaffold_2000312	52818	42584	418	221	9	25	433	26	433	19	1.16e-104	329
BLAST_AUTO_ID_1	gnl|onekp|DFHO_scaffold_2055212	491836	40559	429	232	8	22	433	18	440	23	1.17e-104	329
BLAST_AUTO_ID_1	gnl|onekp|JTRM_scaffold_2092396	516548	40000	440	242	9	3	433	2	428	22	1.2e-104	329
BLAST_AUTO_ID_1	gnl|onekp|QSLH_scaffold_2011131	43178	41784	426	233	7	12	433	15	429	15	1.28e-104	328
BLAST_AUTO_ID_1	gnl|onekp|OQBM_scaffold_2012400	264526	40909	440	239	9	3	433	1	428	21	1.46e-104	328
BLAST_AUTO_ID_1	gnl|onekp|EMBR_scaffold_2059196	264533	40909	440	239	9	3	433	1	428	21	1.48e-104	328
BLAST_AUTO_ID_1	gnl|onekp|OMDH_scaffold_2003502	64118	40920	435	240	8	9	434	8	434	17	1.58e-104	328
BLAST_AUTO_ID_1	gnl|onekp|CGDN_scaffold_2008959	13716	39773	440	246	8	3	433	1	430	19	1.64e-104	328
BLAST_AUTO_ID_1	gnl|onekp|AWQB_scaffold_2006453	3334	40183	438	240	8	5	433	3	427	22	1.65e-104	328
BLAST_AUTO_ID_1	gnl|onekp|IANR_scaffold_2005115	267247	42500	440	230	11	5	433	1	428	23	1.7e-104	328
BLAST_AUTO_ID_1	gnl|onekp|QRNU_scaffold_2172619	57008	40547	439	229	9	10	429	13	438	32	1.73e-104	328

## Sheet: Data C NbHCT5 in 1kP 
Query accesion	Subject Seq-id	Subject Taxonomy ID	Percentage of identical matches	Alignment length	Number of mismatches	Number of gap openings	Start of alignment in query	End of alignment in query	Start of alignment in subject	End of alignment in subject	Total number of gap	Expect value	Bit score
BLAST_AUTO_ID_1	gnl|onekp|KIIX_scaffold_2089243	49509	60976	410	134	6	18	405	1	406	26	1.91e-172	500
BLAST_AUTO_ID_1	gnl|onekp|UOMY_scaffold_2009231	3283	52914	429	190	3	1	428	1	418	12	7.33e-159	466
BLAST_AUTO_ID_1	gnl|onekp|EEAQ_scaffold_2086548	93613	50239	418	173	9	26	428	12	409	35	1.43e-132	399
BLAST_AUTO_ID_1	gnl|onekp|DFHO_scaffold_2006532	491836	51733	375	167	4	54	425	3	366	14	8.19e-130	390
BLAST_AUTO_ID_1	gnl|onekp|AKXB_scaffold_2003046	405431	44266	436	225	3	1	428	1	426	18	5.11e-125	380
BLAST_AUTO_ID_1	gnl|onekp|ZFRE_scaffold_2004708	185665	43636	440	227	5	1	433	1	426	21	1.4e-124	379
BLAST_AUTO_ID_1	gnl|onekp|ZFRE_scaffold_2004707	185665	43636	440	227	5	1	433	1	426	21	1.4e-124	379
BLAST_AUTO_ID_1	gnl|onekp|FAJB_scaffold_2056625	1263704	46207	435	207	6	8	428	1	422	27	1.44e-119	366
BLAST_AUTO_ID_1	gnl|onekp|WEEQ_scaffold_2089267	185665	45767	437	217	5	1	428	1	426	20	4.86e-119	365
BLAST_AUTO_ID_1	gnl|onekp|WCZB_scaffold_2118174	185665	45767	437	217	5	1	428	1	426	20	5.3e-119	365
BLAST_AUTO_ID_1	gnl|onekp|RXRQ_scaffold_2022942	185665	45084	417	205	6	24	433	1	400	24	5.36e-119	364
BLAST_AUTO_ID_1	gnl|onekp|WOGB_scaffold_2003124	13797	44626	428	194	9	25	424	1	413	43	8.57e-116	357
BLAST_AUTO_ID_1	gnl|onekp|WOGB_scaffold_2003123	13797	44626	428	194	9	25	424	1	413	43	8.57e-116	357
BLAST_AUTO_ID_1	gnl|onekp|ANON_scaffold_2002209	263836	45622	434	216	6	1	427	1	421	20	9.5e-115	354
BLAST_AUTO_ID_1	gnl|onekp|VIBO_scaffold_2072476	90695	55102	294	120	1	131	424	1	282	12	2.16e-113	345
BLAST_AUTO_ID_1	gnl|onekp|JHFI_scaffold_2011773	70144	41950	441	232	6	1	428	1	430	24	2.88e-113	351
BLAST_AUTO_ID_1	gnl|onekp|PIUF_scaffold_2000946	40340	42177	441	231	6	1	428	1	430	24	6.35e-113	350
BLAST_AUTO_ID_1	gnl|onekp|ABIJ_scaffold_2010443	59777	44316	431	216	8	8	433	1	412	24	8.21e-111	344
BLAST_AUTO_ID_1	gnl|onekp|TXVB_scaffold_2073833	56931	42271	414	216	6	24	427	2	402	23	1.01e-108	338
BLAST_AUTO_ID_1	gnl|onekp|SKQD_scaffold_2012411	37425	43373	415	208	7	25	425	1	402	27	1.25e-108	338
BLAST_AUTO_ID_1	gnl|onekp|BNCU_scaffold_2010620	697108	40181	443	235	8	1	428	1	428	30	5.07e-108	337
BLAST_AUTO_ID_1	gnl|onekp|UPMJ_scaffold_2004314	89042	43035	402	214	6	24	424	1	388	15	1.05e-104	328
BLAST_AUTO_ID_1	gnl|onekp|ANON_scaffold_2004145	263836	41067	431	234	7	1	427	1	415	20	1.53e-102	323
BLAST_AUTO_ID_1	gnl|onekp|CHJJ_scaffold_2019606	95763	42081	442	214	9	24	427	27	464	42	4.48e-102	323
BLAST_AUTO_ID_1	gnl|onekp|HPXA_scaffold_2016893	70216	45144	381	191	6	54	428	1	369	18	8.32e-99	311
BLAST_AUTO_ID_1	gnl|onekp|ANON_scaffold_2002206	263836	46094	384	191	5	47	427	1	371	16	1.87e-98	311
BLAST_AUTO_ID_1	gnl|onekp|DTNC_scaffold_2011113	189042	38761	436	248	7	1	431	1	422	19	1.37e-97	310
BLAST_AUTO_ID_1	gnl|onekp|AWOI_scaffold_2071606	82928	39618	419	224	9	25	425	1	408	29	3.37e-97	309
BLAST_AUTO_ID_1	gnl|onekp|TGKW_scaffold_2138317	95763	44359	390	197	9	53	427	5	389	20	7.38e-97	307
BLAST_AUTO_ID_1	gnl|onekp|KRUQ_scaffold_2110398	269545	45133	339	169	5	53	385	5	332	17	4.23e-96	303
BLAST_AUTO_ID_1	gnl|onekp|KJYC_scaffold_2003140	137179	37391	460	251	7	1	434	1	449	37	1.44e-95	306
BLAST_AUTO_ID_1	gnl|onekp|KJYC_scaffold_2013835	137179	39480	423	231	8	9	427	7	408	25	4.1e-95	303
BLAST_AUTO_ID_1	gnl|onekp|KUXM_scaffold_2011096	69996	38496	452	245	8	1	431	1	440	33	6.76e-93	299
BLAST_AUTO_ID_1	gnl|onekp|MFIN_scaffold_2053043	4477	37136	447	255	8	1	434	6	439	26	1.47e-92	298
BLAST_AUTO_ID_1	gnl|onekp|EJBY_scaffold_2044036	258768	37584	447	253	8	1	434	1	434	26	4.63e-92	296
BLAST_AUTO_ID_1	gnl|onekp|WAXR_scaffold_2009567	151069	37838	444	250	9	1	434	4	431	26	5.37e-92	296
BLAST_AUTO_ID_1	gnl|onekp|YEPO_scaffold_2080026	37414	40284	422	220	8	25	425	1	411	32	5.92e-92	295
BLAST_AUTO_ID_1	gnl|onekp|MQIV_scaffold_2054186	542674	37639	449	248	8	1	434	1	432	32	9.28e-92	296
BLAST_AUTO_ID_1	gnl|onekp|RDOO_scaffold_2005381	1286318	42857	413	199	11	25	419	1	394	37	1.9e-91	294
BLAST_AUTO_ID_1	gnl|onekp|MQIV_scaffold_2012683	542674	38170	448	249	9	1	434	1	434	28	1.9e-91	295
BLAST_AUTO_ID_1	gnl|onekp|ONZG_scaffold_2012758	238288	37557	442	249	8	1	433	3	426	27	2.38e-91	294
BLAST_AUTO_ID_1	gnl|onekp|EWHG_scaffold_2007753	690536	37387	444	252	8	1	433	3	431	26	3.66e-91	294
BLAST_AUTO_ID_1	gnl|onekp|DIBI_scaffold_2000502	238288	37387	444	252	8	1	433	3	431	26	4.17e-91	294
BLAST_AUTO_ID_1	gnl|onekp|WPUV_scaffold_2056797	690536	37387	444	252	8	1	433	3	431	26	5.01e-91	294
BLAST_AUTO_ID_1	gnl|onekp|ORKS_scaffold_2008590	67415	40046	437	215	10	25	425	1	426	47	6.71e-91	293
BLAST_AUTO_ID_1	gnl|onekp|EIGQ_scaffold_2002527	1799583	36712	444	258	7	1	434	1	431	23	8.49e-91	293
BLAST_AUTO_ID_1	gnl|onekp|PTFA_scaffold_2023530	85894	37029	451	249	9	1	434	3	435	35	8.68e-91	293
BLAST_AUTO_ID_1	gnl|onekp|XKVX_scaffold_2049300	1475407	36486	444	259	7	1	434	1	431	23	1.28e-90	293
BLAST_AUTO_ID_1	gnl|onekp|IPPG_scaffold_2059136	1475407	36486	444	259	7	1	434	1	431	23	1.28e-90	293
BLAST_AUTO_ID_1	gnl|onekp|FWCQ_scaffold_2004276	1009475	37978	445	251	9	1	434	1	431	25	1.55e-90	292
BLAST_AUTO_ID_1	gnl|onekp|FWCQ_scaffold_2004275	1009475	37978	445	251	9	1	434	1	431	25	1.55e-90	292
BLAST_AUTO_ID_1	gnl|onekp|MLUJ_scaffold_2056622	3942	37387	444	252	8	1	433	3	431	26	1.62e-90	292
BLAST_AUTO_ID_1	gnl|onekp|DWAP_scaffold_2007862	3942	37387	444	252	8	1	433	3	431	26	1.62e-90	292
BLAST_AUTO_ID_1	gnl|onekp|VFFP_scaffold_2011296	4023	37360	447	248	9	1	434	3	430	32	1.75e-90	292
BLAST_AUTO_ID_1	gnl|onekp|EBPG_scaffold_2041654	49455	37162	444	253	8	1	433	3	431	26	1.89e-90	292
BLAST_AUTO_ID_1	gnl|onekp|CHTD_scaffold_2007443	690536	37528	445	251	8	1	433	3	432	27	3.71e-90	291
BLAST_AUTO_ID_1	gnl|onekp|DAAD_scaffold_2042865	671251	36526	449	257	8	1	434	1	436	28	4.51e-90	291
BLAST_AUTO_ID_1	gnl|onekp|ODDO_scaffold_2019377	587400	36303	449	258	8	1	434	1	436	28	7.16e-90	291
BLAST_AUTO_ID_1	gnl|onekp|REZJ_scaffold_2046684	49455	36854	445	256	7	1	433	1	432	25	1.46e-89	290
BLAST_AUTO_ID_1	gnl|onekp|GZUR_scaffold_2046222	49455	36854	445	256	7	1	433	1	432	25	1.46e-89	290
BLAST_AUTO_ID_1	gnl|onekp|DSVQ_scaffold_2044669	3942	36854	445	256	7	1	433	1	432	25	1.46e-89	290
BLAST_AUTO_ID_1	gnl|onekp|HKMQ_scaffold_2009084	3941	37528	445	251	8	1	433	3	432	27	1.56e-89	290
BLAST_AUTO_ID_1	gnl|onekp|IWJG_scaffold_2027956	1799588	36261	444	260	7	1	434	1	431	23	1.65e-89	290
BLAST_AUTO_ID_1	gnl|onekp|NFXV_scaffold_2004117	198777	37472	451	249	9	1	434	4	438	33	1.82e-89	290
BLAST_AUTO_ID_1	gnl|onekp|MTII_scaffold_2042629	263995	37445	454	246	9	1	434	1	436	38	2.04e-89	290
BLAST_AUTO_ID_1	gnl|onekp|SEMK_scaffold_2004285	690536	37528	445	251	8	1	433	3	432	27	2.5e-89	289
BLAST_AUTO_ID_1	gnl|onekp|MJHP_scaffold_2045523	49455	37303	445	252	8	1	433	3	432	27	2.64e-89	289
BLAST_AUTO_ID_1	gnl|onekp|UCNM_scaffold_2057322	38596	37246	443	255	8	1	434	1	429	23	3.26e-89	289
BLAST_AUTO_ID_1	gnl|onekp|ECSL_scaffold_2041970	260694	37387	444	252	8	1	433	3	431	26	3.54e-89	289
BLAST_AUTO_ID_1	gnl|onekp|GNPX_scaffold_2108506	1775653	37698	443	252	8	1	434	1	428	24	3.93e-89	289
BLAST_AUTO_ID_1	gnl|onekp|RTNA_scaffold_2019100	245855	37698	443	252	8	1	434	1	428	24	4.29e-89	288
BLAST_AUTO_ID_1	gnl|onekp|JMJV_scaffold_2001652	260689	37387	444	252	8	1	433	3	431	26	4.34e-89	289
BLAST_AUTO_ID_1	gnl|onekp|IDGE_scaffold_2027470	1799586	36036	444	261	7	1	434	1	431	23	5.81e-89	288
BLAST_AUTO_ID_1	gnl|onekp|QKQO_scaffold_2050016	186706	39192	421	217	8	25	419	1	408	39	6e-89	288
BLAST_AUTO_ID_1	gnl|onekp|SIZE_scaffold_2010013	159428	37528	445	252	9	1	434	9	438	26	6.42e-89	288
BLAST_AUTO_ID_1	gnl|onekp|SIZE_scaffold_2010012	159428	37528	445	252	9	1	434	9	438	26	6.42e-89	288
BLAST_AUTO_ID_1	gnl|onekp|WSPM_scaffold_2046561	94452	39344	427	220	8	25	425	1	414	39	6.47e-89	288
BLAST_AUTO_ID_1	gnl|onekp|YDEH_scaffold_2015113	54796	36222	450	258	8	1	434	1	437	29	6.65e-89	288
BLAST_AUTO_ID_1	gnl|onekp|EMBR_scaffold_2059196	264533	37303	445	254	8	1	434	1	431	25	7.94e-89	288
BLAST_AUTO_ID_1	gnl|onekp|ALUC_scaffold_2055372	89660	36996	446	255	8	1	434	1	432	26	8.82e-89	288
BLAST_AUTO_ID_1	gnl|onekp|EAAA_scaffold_2063278	41230	36712	444	258	8	1	434	2	432	23	9.11e-89	288
BLAST_AUTO_ID_1	gnl|onekp|QZZU_scaffold_2066157	85255	36242	447	259	8	1	434	1	434	26	1.1e-88	288
BLAST_AUTO_ID_1	gnl|onekp|NHAG_scaffold_2050897	35883	37303	445	254	8	1	434	1	431	25	1.17e-88	288
BLAST_AUTO_ID_1	gnl|onekp|LNSF_scaffold_2011788	1671329	39110	427	221	8	25	425	1	414	39	1.32e-88	287
BLAST_AUTO_ID_1	gnl|onekp|GVCB_scaffold_2046496	238280	37054	448	249	9	1	433	3	432	33	1.4e-88	287
BLAST_AUTO_ID_1	gnl|onekp|TAHF_scaffold_2010842	690536	36937	444	254	8	1	433	3	431	26	1.8e-88	287
BLAST_AUTO_ID_1	gnl|onekp|MZOB_scaffold_2057809	168351	36404	445	258	8	1	434	4	434	25	2.31e-88	287
BLAST_AUTO_ID_1	gnl|onekp|EDEQ_scaffold_2008975	992810	36830	448	252	8	1	434	1	431	31	2.38e-88	287
BLAST_AUTO_ID_1	gnl|onekp|ZZOL_scaffold_2053930	137175	35853	463	256	8	1	434	1	451	41	2.53e-88	287
BLAST_AUTO_ID_1	gnl|onekp|JKAA_scaffold_2180919	189577	35622	466	252	8	1	434	1	450	48	2.76e-88	287
BLAST_AUTO_ID_1	gnl|onekp|DMLT_scaffold_2024033	54477	36404	445	258	8	1	434	1	431	25	2.86e-88	286
BLAST_AUTO_ID_1	gnl|onekp|TQKZ_scaffold_2010955	40949	37978	445	251	8	1	434	1	431	25	2.93e-88	286
BLAST_AUTO_ID_1	gnl|onekp|OQBM_scaffold_2012400	264526	37303	445	254	8	1	434	1	431	25	2.99e-88	286
BLAST_AUTO_ID_1	gnl|onekp|FUMQ_scaffold_2020232	39347	36818	440	259	6	1	434	1	427	19	3.44e-88	286
BLAST_AUTO_ID_1	gnl|onekp|SDXI_scaffold_2012361	4121	37079	445	262	8	1	434	1	438	18	3.79e-88	286
BLAST_AUTO_ID_1	gnl|onekp|AJBK_scaffold_2069459	44456	37273	440	250	8	1	429	3	427	26	4.55e-88	286
BLAST_AUTO_ID_1	gnl|onekp|CJGZ_scaffold_2009684	690542	37415	441	249	8	1	429	3	428	27	4.9e-88	286
BLAST_AUTO_ID_1	gnl|onekp|HNCF_scaffold_2015215	586379	37642	441	252	9	1	434	3	427	23	5.07e-88	286
BLAST_AUTO_ID_1	gnl|onekp|AQXA_scaffold_2011011	238288	37162	444	252	9	1	433	3	430	27	5.36e-88	286
BLAST_AUTO_ID_1	gnl|onekp|ERWT_scaffold_2007904	28523	36996	446	255	8	1	434	1	432	26	5.63e-88	286

## Sheet: Data D NbHCT5 in 1kP wo
Query accesion	Subject Seq-id	Subject Taxonomy ID	Percentage of identical matches	Alignment length	Number of mismatches	Number of gap openings	Start of alignment in query	End of alignment in query	Start of alignment in subject	End of alignment in subject	Total number of gap	Expect value	Bit score
BLAST_AUTO_ID_1	gnl|onekp|DTNC_scaffold_2011113	189042	38761	436	248	7	1	431	1	422	19	1.23e-97	310
BLAST_AUTO_ID_1	gnl|onekp|MFIN_scaffold_2053043	4477	37136	447	255	8	1	434	6	439	26	1.33e-92	298
BLAST_AUTO_ID_1	gnl|onekp|EJBY_scaffold_2044036	258768	37584	447	253	8	1	434	1	434	26	4.18e-92	296
BLAST_AUTO_ID_1	gnl|onekp|WAXR_scaffold_2009567	151069	37838	444	250	9	1	434	4	431	26	4.85e-92	296
BLAST_AUTO_ID_1	gnl|onekp|MQIV_scaffold_2054186	542674	37639	449	248	8	1	434	1	432	32	8.38e-92	296
BLAST_AUTO_ID_1	gnl|onekp|MQIV_scaffold_2012683	542674	38170	448	249	9	1	434	1	434	28	1.72e-91	295
BLAST_AUTO_ID_1	gnl|onekp|ONZG_scaffold_2012758	238288	37557	442	249	8	1	433	3	426	27	2.15e-91	294
BLAST_AUTO_ID_1	gnl|onekp|EWHG_scaffold_2007753	690536	37387	444	252	8	1	433	3	431	26	3.31e-91	294
BLAST_AUTO_ID_1	gnl|onekp|DIBI_scaffold_2000502	238288	37387	444	252	8	1	433	3	431	26	3.76e-91	294
BLAST_AUTO_ID_1	gnl|onekp|WPUV_scaffold_2056797	690536	37387	444	252	8	1	433	3	431	26	4.52e-91	294
BLAST_AUTO_ID_1	gnl|onekp|EIGQ_scaffold_2002527	1799583	36712	444	258	7	1	434	1	431	23	7.67e-91	293
BLAST_AUTO_ID_1	gnl|onekp|PTFA_scaffold_2023530	85894	37029	451	249	9	1	434	3	435	35	7.84e-91	293
BLAST_AUTO_ID_1	gnl|onekp|XKVX_scaffold_2049300	1475407	36486	444	259	7	1	434	1	431	23	1.15e-90	293
BLAST_AUTO_ID_1	gnl|onekp|IPPG_scaffold_2059136	1475407	36486	444	259	7	1	434	1	431	23	1.15e-90	293
BLAST_AUTO_ID_1	gnl|onekp|FWCQ_scaffold_2004276	1009475	37978	445	251	9	1	434	1	431	25	1.4e-90	292
BLAST_AUTO_ID_1	gnl|onekp|FWCQ_scaffold_2004275	1009475	37978	445	251	9	1	434	1	431	25	1.4e-90	292
BLAST_AUTO_ID_1	gnl|onekp|MLUJ_scaffold_2056622	3942	37387	444	252	8	1	433	3	431	26	1.46e-90	292
BLAST_AUTO_ID_1	gnl|onekp|DWAP_scaffold_2007862	3942	37387	444	252	8	1	433	3	431	26	1.46e-90	292
BLAST_AUTO_ID_1	gnl|onekp|VFFP_scaffold_2011296	4023	37360	447	248	9	1	434	3	430	32	1.58e-90	292
BLAST_AUTO_ID_1	gnl|onekp|EBPG_scaffold_2041654	49455	37162	444	253	8	1	433	3	431	26	1.7e-90	292
BLAST_AUTO_ID_1	gnl|onekp|CHTD_scaffold_2007443	690536	37528	445	251	8	1	433	3	432	27	3.35e-90	291
BLAST_AUTO_ID_1	gnl|onekp|DAAD_scaffold_2042865	671251	36526	449	257	8	1	434	1	436	28	4.07e-90	291
BLAST_AUTO_ID_1	gnl|onekp|ODDO_scaffold_2019377	587400	36303	449	258	8	1	434	1	436	28	6.47e-90	291
BLAST_AUTO_ID_1	gnl|onekp|REZJ_scaffold_2046684	49455	36854	445	256	7	1	433	1	432	25	1.32e-89	290
BLAST_AUTO_ID_1	gnl|onekp|GZUR_scaffold_2046222	49455	36854	445	256	7	1	433	1	432	25	1.32e-89	290
BLAST_AUTO_ID_1	gnl|onekp|DSVQ_scaffold_2044669	3942	36854	445	256	7	1	433	1	432	25	1.32e-89	290
BLAST_AUTO_ID_1	gnl|onekp|HKMQ_scaffold_2009084	3941	37528	445	251	8	1	433	3	432	27	1.41e-89	290
BLAST_AUTO_ID_1	gnl|onekp|IWJG_scaffold_2027956	1799588	36261	444	260	7	1	434	1	431	23	1.49e-89	290
BLAST_AUTO_ID_1	gnl|onekp|NFXV_scaffold_2004117	198777	37472	451	249	9	1	434	4	438	33	1.64e-89	290
BLAST_AUTO_ID_1	gnl|onekp|MTII_scaffold_2042629	263995	37445	454	246	9	1	434	1	436	38	1.84e-89	290
BLAST_AUTO_ID_1	gnl|onekp|SEMK_scaffold_2004285	690536	37528	445	251	8	1	433	3	432	27	2.26e-89	289
BLAST_AUTO_ID_1	gnl|onekp|MJHP_scaffold_2045523	49455	37303	445	252	8	1	433	3	432	27	2.38e-89	289
BLAST_AUTO_ID_1	gnl|onekp|UCNM_scaffold_2057322	38596	37246	443	255	8	1	434	1	429	23	2.95e-89	289
BLAST_AUTO_ID_1	gnl|onekp|ECSL_scaffold_2041970	260694	37387	444	252	8	1	433	3	431	26	3.2e-89	289
BLAST_AUTO_ID_1	gnl|onekp|GNPX_scaffold_2108506	1775653	37698	443	252	8	1	434	1	428	24	3.55e-89	289
BLAST_AUTO_ID_1	gnl|onekp|RTNA_scaffold_2019100	245855	37698	443	252	8	1	434	1	428	24	3.87e-89	288
BLAST_AUTO_ID_1	gnl|onekp|JMJV_scaffold_2001652	260689	37387	444	252	8	1	433	3	431	26	3.92e-89	289
BLAST_AUTO_ID_1	gnl|onekp|IDGE_scaffold_2027470	1799586	36036	444	261	7	1	434	1	431	23	5.25e-89	288
BLAST_AUTO_ID_1	gnl|onekp|SIZE_scaffold_2010013	159428	37528	445	252	9	1	434	9	438	26	5.79e-89	288
BLAST_AUTO_ID_1	gnl|onekp|SIZE_scaffold_2010012	159428	37528	445	252	9	1	434	9	438	26	5.79e-89	288
BLAST_AUTO_ID_1	gnl|onekp|YDEH_scaffold_2015113	54796	36222	450	258	8	1	434	1	437	29	6e-89	288
BLAST_AUTO_ID_1	gnl|onekp|EMBR_scaffold_2059196	264533	37303	445	254	8	1	434	1	431	25	7.17e-89	288
BLAST_AUTO_ID_1	gnl|onekp|ALUC_scaffold_2055372	89660	36996	446	255	8	1	434	1	432	26	7.97e-89	288
BLAST_AUTO_ID_1	gnl|onekp|EAAA_scaffold_2063278	41230	36712	444	258	8	1	434	2	432	23	8.23e-89	288
BLAST_AUTO_ID_1	gnl|onekp|QZZU_scaffold_2066157	85255	36242	447	259	8	1	434	1	434	26	9.94e-89	288
BLAST_AUTO_ID_1	gnl|onekp|NHAG_scaffold_2050897	35883	37303	445	254	8	1	434	1	431	25	1.06e-88	288
BLAST_AUTO_ID_1	gnl|onekp|GVCB_scaffold_2046496	238280	37054	448	249	9	1	433	3	432	33	1.27e-88	287
BLAST_AUTO_ID_1	gnl|onekp|TAHF_scaffold_2010842	690536	36937	444	254	8	1	433	3	431	26	1.63e-88	287
BLAST_AUTO_ID_1	gnl|onekp|MZOB_scaffold_2057809	168351	36404	445	258	8	1	434	4	434	25	2.09e-88	287
BLAST_AUTO_ID_1	gnl|onekp|EDEQ_scaffold_2008975	992810	36830	448	252	8	1	434	1	431	31	2.15e-88	287
BLAST_AUTO_ID_1	gnl|onekp|DMLT_scaffold_2024033	54477	36404	445	258	8	1	434	1	431	25	2.59e-88	286
BLAST_AUTO_ID_1	gnl|onekp|TQKZ_scaffold_2010955	40949	37978	445	251	8	1	434	1	431	25	2.64e-88	286
BLAST_AUTO_ID_1	gnl|onekp|OQBM_scaffold_2012400	264526	37303	445	254	8	1	434	1	431	25	2.7e-88	286
BLAST_AUTO_ID_1	gnl|onekp|FUMQ_scaffold_2020232	39347	36818	440	259	6	1	434	1	427	19	3.11e-88	286
BLAST_AUTO_ID_1	gnl|onekp|SDXI_scaffold_2012361	4121	37079	445	262	8	1	434	1	438	18	3.43e-88	286
BLAST_AUTO_ID_1	gnl|onekp|AJBK_scaffold_2069459	44456	37273	440	250	8	1	429	3	427	26	4.11e-88	286
BLAST_AUTO_ID_1	gnl|onekp|CJGZ_scaffold_2009684	690542	37415	441	249	8	1	429	3	428	27	4.42e-88	286
BLAST_AUTO_ID_1	gnl|onekp|HNCF_scaffold_2015215	586379	37642	441	252	9	1	434	3	427	23	4.58e-88	286
BLAST_AUTO_ID_1	gnl|onekp|AQXA_scaffold_2011011	238288	37162	444	252	9	1	433	3	430	27	4.84e-88	286
BLAST_AUTO_ID_1	gnl|onekp|ERWT_scaffold_2007904	28523	36996	446	255	8	1	434	1	432	26	5.08e-88	286
BLAST_AUTO_ID_1	gnl|onekp|VNMY_scaffold_2018796	210340	37613	444	252	9	1	434	3	431	25	5.15e-88	286
BLAST_AUTO_ID_1	gnl|onekp|UVDC_scaffold_2042015	124943	37668	446	248	10	1	434	3	430	30	5.34e-88	286
BLAST_AUTO_ID_1	gnl|onekp|YUOM_scaffold_2004316	43853	37387	444	252	9	1	434	3	430	26	5.39e-88	286
BLAST_AUTO_ID_1	gnl|onekp|AEPI_scaffold_2051866	794874	37418	457	247	9	1	434	1	441	39	5.82e-88	286
BLAST_AUTO_ID_1	gnl|onekp|THHD_scaffold_2009262	232790	37303	445	251	10	1	434	4	431	28	6.82e-88	285
BLAST_AUTO_ID_1	gnl|onekp|ZHMB_scaffold_2000172	66689	37246	443	253	9	1	434	4	430	25	6.99e-88	285
BLAST_AUTO_ID_1	gnl|onekp|EZZT_scaffold_2057092	78168	37079	445	254	9	1	434	8	437	26	8.68e-88	285
BLAST_AUTO_ID_1	gnl|onekp|IZNU_scaffold_2044883	89650	36996	446	255	8	1	434	1	432	26	9.39e-88	285
BLAST_AUTO_ID_1	gnl|onekp|VXKB_scaffold_2064194	4121	37079	445	255	8	1	434	1	431	25	1e-87	285
BLAST_AUTO_ID_1	gnl|onekp|JKNQ_scaffold_2013681	260698	36937	444	254	8	1	433	3	431	26	1.04e-87	285
BLAST_AUTO_ID_1	gnl|onekp|HOOU_scaffold_2012144	49455	37071	437	251	7	1	425	1	425	24	1.14e-87	285
BLAST_AUTO_ID_1	gnl|onekp|KPTE_scaffold_2006667	66672	36937	444	255	9	1	434	3	431	25	1.14e-87	285
BLAST_AUTO_ID_1	gnl|onekp|BFJL_scaffold_2012240	4283	36444	450	254	8	1	434	5	438	32	1.18e-87	285
BLAST_AUTO_ID_1	gnl|onekp|DSUV_scaffold_2055899	52823	36830	448	251	9	1	434	1	430	32	1.21e-87	285
BLAST_AUTO_ID_1	gnl|onekp|SNNC_scaffold_2051141	4138	36199	442	260	8	1	434	2	429	22	1.31e-87	285
BLAST_AUTO_ID_1	gnl|onekp|CLNU_scaffold_2064953	23075	37029	451	252	10	1	434	3	438	32	1.39e-87	285
BLAST_AUTO_ID_1	gnl|onekp|SVQC_scaffold_2014251	70070	37020	443	256	8	1	434	1	429	23	1.51e-87	285
BLAST_AUTO_ID_1	gnl|onekp|QKEI_scaffold_2012790	70070	37020	443	256	8	1	434	1	429	23	1.51e-87	285
BLAST_AUTO_ID_1	gnl|onekp|QSLH_scaffold_2055483	43178	37079	445	255	8	1	434	1	431	25	1.63e-87	285
BLAST_AUTO_ID_1	gnl|onekp|TUHA_scaffold_2063006	3467	36689	447	252	9	1	434	1	429	31	1.64e-87	285
BLAST_AUTO_ID_1	gnl|onekp|NJKC_scaffold_2016978	3467	36689	447	252	9	1	434	1	429	31	1.64e-87	285
BLAST_AUTO_ID_1	gnl|onekp|UNPT_scaffold_2002279	3467	36689	447	252	9	1	434	1	429	31	1.75e-87	285
BLAST_AUTO_ID_1	gnl|onekp|GOQJ_scaffold_2015926	54796	36222	450	257	9	1	434	1	436	30	1.77e-87	285
BLAST_AUTO_ID_1	gnl|onekp|NGRR_scaffold_2024941	107827	36018	447	260	8	1	434	1	434	26	1.8e-87	285
BLAST_AUTO_ID_1	gnl|onekp|IPWB_scaffold_2014407	3710	36689	447	256	8	1	434	1	433	27	2.24e-87	284
BLAST_AUTO_ID_1	gnl|onekp|GBVZ_scaffold_2008473	46969	36465	447	251	9	1	434	12	438	33	2.33e-87	284
BLAST_AUTO_ID_1	gnl|onekp|NAUM_scaffold_2014863	89649	37079	445	261	8	1	434	1	437	19	2.47e-87	284
BLAST_AUTO_ID_1	gnl|onekp|KFAL_scaffold_2006589	238298	37358	439	251	8	1	429	3	427	24	2.8e-87	284
BLAST_AUTO_ID_1	gnl|onekp|CVDF_scaffold_2103536	3999	36607	448	251	10	1	434	10	438	33	3.08e-87	284
BLAST_AUTO_ID_1	gnl|onekp|PUCW_scaffold_2049656	39271	36364	440	261	6	1	434	1	427	19	3.25e-87	284
BLAST_AUTO_ID_1	gnl|onekp|TOXE_scaffold_2061721	3377	35123	447	264	7	1	434	2	435	26	4.68e-87	283
BLAST_AUTO_ID_1	gnl|onekp|ABEH_scaffold_2064949	1799584	35586	444	263	7	1	434	1	431	23	4.79e-87	283
BLAST_AUTO_ID_1	gnl|onekp|OBTI_scaffold_2002357	43879	36795	443	253	9	1	434	4	428	27	5.04e-87	283
BLAST_AUTO_ID_1	gnl|onekp|WMUK_scaffold_2025528	1799627	36937	444	255	8	1	434	3	431	25	5.22e-87	283
BLAST_AUTO_ID_1	gnl|onekp|CLMX_scaffold_2005697	112253	37029	451	252	10	1	434	3	438	32	5.22e-87	283
BLAST_AUTO_ID_1	gnl|onekp|CLMX_scaffold_2005696	112253	37029	451	252	10	1	434	3	438	32	5.22e-87	283
BLAST_AUTO_ID_1	gnl|onekp|YIVZ_scaffold_2080072	238298	37020	443	255	8	1	433	3	431	24	5.39e-87	283
BLAST_AUTO_ID_1	gnl|onekp|FXJC_scaffold_2048695	238298	37020	443	255	8	1	433	3	431	24	5.39e-87	283
BLAST_AUTO_ID_1	gnl|onekp|PHCE_scaffold_2009408	39358	37020	443	254	9	1	434	1	427	25	5.45e-87	283
BLAST_AUTO_ID_1	gnl|onekp|ZBVT_scaffold_2063194	22978	37277	448	248	10	1	434	3	431	33	5.94e-87	283
